# Supplementary material for: Fluorescent Beads Are a Versatile Tool for Staging Caenorhabditis elegans in Different Life Histories
Source: G3 (Bethesda). 2016 Apr 29;6(7):1923–33. doi: 10.1534/g3.116.030163 (PMC4938646; doi:10.1534/g3.116.030163)
Supplement: Supplemental Material [file supp_g3.116.030163_Table_S1.xlsx]

## Sheet: Sheet1
Table S1 Timing of removal of beads from the digestive tract by defecation
Plate with food
% population with beads	Trial 1	Trial 2	Trial 3	Trial 4	Average
0 min	1	1	1	1	1
5 min	0.83	1	0.89	1	0.93
10 min	0.5	0.5	0.67	0.75	0.6
15 min	0.33	0.67	0.44	0.5	0.49
20 min	0.33	0.3	0.33	0.25	0.3
25 min	0.17	0.25	0.22	0.25	0.22
30 min	0.17	0.11	0.11	0.13	0.13
35 min	0.17	0.11	0	0.13	0.1
40 min	0	0	0	0	0
45 min	0	0	0	0	0
50 min	0	0	0	0	0
55 min	0	0	0	0	0
60 min	0	0	0	0	0
Total worms	6	10	9	8	Total 33
Plate without food
% population with beads	Trial 1	Trial 2	Trial 3	Trial 4	Average
0 min	1	1	1	1	1
5 min	1	1	1	1	1
10 min	1	1	1	1	1
15 min	1	1	0.86	1	0.96
20 min	0.75	0.86	0.86	1	0.87
25 min	0.75	0.86	0.86	0.83	0.82
30 min	0.75	0.86	0.86	0.83	0.82
35 min	0.75	0.71	0.86	0.83	0.79
40 min	0.75	0.71	0.86	0.83	0.79
45 min	0.75	0.71	0.86	0.83	0.79
50 min	0.75	0.71	0.71	0.67	0.73
55 min	0.75	0.71	0.71	0.67	0.71
60 min	0.75	0.71	0.71	0.67	0.71
Total worms	4	7	7	6	Total 24
Gravid adult N2 hermaphrodites were allowed to lay eggs on bead-containing plates for 1 hour at 24˚C. Adults were then removed and the progeny were grown at 24˚C for 38-39 hours (~mid-L4 stage). At this time, larvae were washed twice in M9 to ensure all external beads were removed. Individual larvae were then picked to NGM plates either containing OP50 (but no beads), or no OP50. Worms were immed…
