# Supplementary material for: Fluorescent Beads Are a Versatile Tool for Staging Caenorhabditis elegans in Different Life Histories
Source: G3 (Bethesda). 2016 Apr 29;6(7):1923–33. doi: 10.1534/g3.116.030163 (PMC4938646; doi:10.1534/g3.116.030163)
Supplement: Supplemental Material [file supp_g3.116.030163_Table_S2.xlsx]

## Sheet: Sheet1
Table S2. Dauer constitutive mutants during dauer formation.
A		daf-7(e1372)
	Beads (%)	Dauer alae (%)	Constriction (%)	Molting (%)
16h AEL	93.3 +/- 3.8	0	0	0
24h AEL	89.8 +/- 2.7	0	0	0
40h AEL	3.8 +/- 1.9	96.3 +/- 1.9	96.3+/- 1.9	0.963
48h AEL	0	100	100	46.9 +/- 3.2
72h AEL	0	100	100	1.1 +/- 1.1
B		daf-2(e1370)
	Beads (%)	Dauer alae (%)	Constriction (%)	Molting (%)
16h AEL	84.9% +/- 2.6	0	0	0
24h AEL	86.6 +/- 4.8	0	0	0
40h AEL	97.8 +/- 2.2	0.022	0	0.022
48h AEL	5.1 +/- 2.7	94.9 +/- 2.7	97.0 +/- 3.0	94.9 +/- 2.7
72h AEL	1.4 +/-1.4	96.0 +/- 2.5	100	4.0 +/- 2.5
94h AEL	1.4 +/- 1.4	96.0 +/- 2.5	100	4.0 +/- 2.5
C		daf-16(mgDf50); daf-7(e1372)
	Beads (%)	Dauer alae (%)	Constriction (%)	Molting (%)
16h AEL	91.5 +/- 3.9	0	0	0
24h AEL	98.9 +/- 1.1	0	0	0
40h AEL	42.7 +/- 12.2	64.8 +/- 8.1	66.4 +/- 8.4	66.4 +/- 8.4
48h AEL	59.2 +/- 9.7	77.6 +/- 7.4	82.7 +/- 4.8	15.5 +/- 12.8
72h AEL	61.2 +/- 9.0	90.8 +/- 3.6	90.8 +/- 3.6	0
At least 3 independent trials were carried out for each strain at each timepoint. The combined data from all trials is shown in Figure 4 A,C,E, whereas the average +/- SEM is shown here. These data were gathered on a compound microscope (n = 47-91).
